# Supplementary material for: CD24 staining of mouse mammary gland cells defines luminal epithelial, myoepithelial/basal and non-epithelial cells
Source: Breast Cancer Res. 2005 Dec 12;8(1):R7. doi: 10.1186/bcr1371 (PMC1413978; doi:10.1186/bcr1371)
Supplement: Additional file 1 — A spreadsheet (XLS) table showing the results of qPCR analysis of gene expression within cell populations isolated by CD24 staining. Mean fold change over the comparator population (bulk CD45- mammary cell preparations) and the range of fold change values are shown for each sample tested. [file bcr1371-S1.xls]

## Sheet: qPCR
Supplementary Data Table S1
				Fold Change (range)
Unigene	Gene Name	Symbol	CD24 Negative	CD24 Low	CD24 High
Mm.282359	Lactotransferrin	Ltf	0.04 (0.02, 0.08)	0.03 (0.02, 0.05)	2.13 (1.60, 2.83)
			0.03 (0.02, 0.04)	0.03 (0.01, 0.06)	2.13 (1.75, 2.59)
			0.06 (0.05, 0.07)	0.00 (0.00, 0.01)	1.30 (0.74, 2.29)
				0.00 (0.00, 0.00)	1.37 (1.17, 1.61)
				0.04 (0.03, 0.06)	1.56 (1.45, 1.68)
				0.05 (0.04, 0.07)	1.36 (0.78, 2.37)
Mm.1451	Milk fat globule-EGF factor 8 protein	Mfge8	0.09 (0.03, 0.32)	0.00 (0.00, 0.01)	3.07 (2.27, 4.16)
			0.41 (0.30, 0.56)	0.28 (0.15, 0.52)	3.45 (2.53, 4.71)
			0.73 (0.61, 0.86)	0.44 (0.23, 0.87)	2.07 (1.27, 3.37)
				0.52 (0.42, 0.64)	2.16 (1.81, 2.58)
				0.29 (0.23, 0.37)	1.25 (0.98, 1.60)
				0.39 (0.34, 0.46)	1.89 (1.15, 3.08)
Mm.22479	Keratin complex 1, acidic, gene 18	Krt1-18	0.01 (0.01, 0.03)	0.00 (0.00, 0.01)	1.94 (1.41, 2.67)
			0.00 (0.00, 0.00)	0.01 (0.00, 0.01)	1.69 (1.26, 2.27)
			0.00 (0.00, 0.00)	0.00 (0.00, 0.01)	1.04 (0.62, 1.74)
				0.00 (0.00, 0.00)	0.167 (0.14, 0.20)
				0.13 (0.09, 0.18)	1.12 (1.02, 1.23)
				0.10 (0.09, 0.11)	0.96 (0.59, 1.56)
Mm.6974	Keratin 14	Krt1-14	0.07 (0.03, 0.15)	23.67 (18.05, 31.04)	1.13 (0.73,1.74)
			0.00 (0.00, 0.00)	26.77 (17.50, 40.94)	1.06 (0.81, 1.37)
			0.00 (0.00, 0.00)	10.56 (5.58, 19.99)	1.03 (0.61, 1.72)
				12.86 (11.31, 14.63)	1.15 (1.06, 1.25)
				5.05 (3.85, 6.64)	0.33 (0.25, 0.43)
				7.28 (6.53, 8.12)	0.38 (0.23, 0.63)
Mm.337074	Myosin, light polypeptide 6	Myl6	1.04 (0.39, 2.76)	6.62 (3.57, 12.25)	1.59 (1.22, 2.07)
			2.65 (1.98, 3.54)	9.55 (5.38, 16.97)	1.72 (0.99, 3.00)
			4.18 (3.47, 5.02)	8.25 (4.29, 15.88)	0.86 (0.50, 1.49)
				7.17 (6.06, 8.48)	0.69 (0.57, 0.82)
				4.38 (3.44, 5.59)	0.39 (0.34, 0.45)
				5.25 (4.42, 6.25)	0.47 (0.29, 0.76)
Mm.249555	Procollagen, type III, alpha 1	Col3a1	1.22 (0.60, 2.47)	0.12 (0.09, 0.17)	0.01 (0.01, 0.01)
			24.47 (16.89, 35.45)	0.28 (0.17, 0.48)	0.01 (0.01, 0.01)
			21.64 (18.43, 25.42)	0.10 (0.05, 0.23)	0.00 (0.00, 0.00)
				0.03 (0.02, 0.03)	0.00 (0.00, 0.00)
				0.60 (0.47, 0.77)	0.00 (0.00, 0.00)
				0.44 (0.38, 0.52)	0.00 (0.00, 0.00)
Mm.343951	CD31	Pecam1	6.56 (2.83, 15.21)	1.10 (0.84, 1.43)	0.09 (0.06, 0.12)
			6.74 (5.07, 8.97)	1.57 (1.04, 2.36)	0.08 (0.07, 0.10)
			6.60 (4.64, 9.37)	0.65 (0.31, 1.35)	0.03 (0.01, 0.08)
				0.59 (0.27, 1.31)	0.04 (0.01, 0.12)
				2.34 (1.67, 3.28)	0.19 (0.17, 0.21)
				2.01 (1.73, 2.33)	0.16 (0.10, 0.27)
